# Supplementary material for: Ultrasound and Transcriptomics Identify a Differential Impact of Cisplatin and Histone Deacetylation on Tumor Structure and Microenvironment in a Patient-Derived In Vivo Model of Gastric Cancer
Source: Pharmaceutics. 2021 Sep 16;13(9):1485. doi: 10.3390/pharmaceutics13091485 (PMC8467189; doi:10.3390/pharmaceutics13091485)
Supplement: Supplementary file 1 [file pharmaceutics-13-01485-s001.zip]

Archive with 1 entries (1 files):
- pharmaceutics-1346145-supplementary.pdf
